# Supplementary material for: Investigation of Gallium(III) Complexes with Thiouracil Derivatives: Effects of pH on Coordination and Stability
Source: Int J Mol Sci. 2024 Nov 29;25(23):12869. doi: 10.3390/ijms252312869 (PMC11641691; doi:10.3390/ijms252312869)
Supplement: Supplementary file 1 [file ijms-25-12869-s001.zip]

Archive with 1 entries (1 files):
- ijms-3315283-supplementary.pdf
